# Supplementary material for: Effects of Malic Acid and Sucrose on the Fermentation Parameters, CNCPS Nitrogen Fractions, and Bacterial Community of Moringa oleifera Leaves Silage
Source: Microorganisms. 2021 Oct 6;9(10):2102. doi: 10.3390/microorganisms9102102 (PMC8538485; doi:10.3390/microorganisms9102102)
Supplement: Supplementary file 1 [file microorganisms-09-02102-s001.zip]

Archive with 2 entries (2 files):
- Suppl_File_revised/Figure S1 and S2.pdf
- Suppl_File_revised/Table S1.xlsx
