# Supplementary material for: Effects of Malic Acid and Sucrose on the Fermentation Parameters, CNCPS Nitrogen Fractions, and Bacterial Community of Moringa oleifera Leaves Silage
Source: Microorganisms. 2021 Oct 6;9(10):2102. doi: 10.3390/microorganisms9102102 (PMC8538485; doi:10.3390/microorganisms9102102)
Supplement: Supplementary file 1 [file microorganisms-09-02102-s001.zip › Suppl_File_revised/Table S1.xlsx]

## Sheet: Table S1a
Table S1a Correlation analysis between various indicators and dominant bacteria (phyla, genera, and species level)
Var1	Var2	Cor	P-value
g_Weissella	pH	0.867031	3.38903e-19
g_Weissella	WSC	0.792217	4.72429e-14
g_Env.OPS_17	PA	0.613714	1.84688e-07
g_Weissella	ADF	0.606291	2.83767e-07
p_Firmicutes	PB2	0.602844	3.45125e-07
p_Proteobacteria	PA	0.598001	4.52618e-07
g_Leuconostoc	pH	0.5834	9.98393e-07
g_Inhella	PA	0.573921	1.63506e-06
g_Pannonibacter	PA	0.571267	1.87209e-06
p_Bacteroidetes	PA	0.562611	2.88758e-06
g_Un_Burkholderiaceae	PA	0.558106	3.60071e-06
g_Caulobacter	PA	0.541352	7.9599e-06
g_Inhella	LA	0.531085	1.26782e-05
g_Ideonella	PA	0.522645	1.8381e-05
g_Lactobacillus	CP	0.522492	1.85041e-05
s_Leuconostoc_fallax	ADF	0.51317	2.75691e-05
g_Env.OPS_17	LA	0.509976	3.15204e-05
g_Lactobacillus	LA	0.508289	3.38129e-05
p_Gemmatimonadetes	LA	0.502074	4.36554e-05
g_Weissella	NDF	0.497109	5.33525e-05
s_Lactobacillus_brevis	PA	0.494145	6.00494e-05
s_Lactobacillus_spicheri	DM	0.490815	6.84966e-05
p_Bacteroidetes	LA	0.486226	8.19304e-05
g_Leuconostoc	ADF	0.481606	9.78732e-05
p_Proteobacteria	LA	0.470024	0.000151161
g_Weissella	PB2	0.467205	0.000167635
p_Firmicutes	NDF	0.465909	0.000175749
p_Gemmatimonadetes	PA	0.4651	0.000180996
s_Leuconostoc_fallax	NDF	0.463345	0.000192877
p_Firmicutes	WSC	0.460816	0.000211243
g_Inhella	AN	0.459934	0.00021802
s_Leuconostoc_fallax	pH	0.456936	0.000242559
s_Lactobacillus_brevis	AN	0.453472	0.00027403
g_Env.OPS_17	AN	0.447306	0.000339427
p_Proteobacteria	AN	0.440033	0.00043464
p_Firmicutes	PB3	0.439609	0.000440884
s_Novosphingobium_capsulatum	PA	0.422317	0.000776113
g_Un_Lactobacillales	AA	0.413684	0.00101803
g_Pannonibacter	AN	0.410995	0.00110621
g_Un_Burkholderiaceae	LA	0.410933	0.0011083
g_Ideonella	LA	0.410674	0.00111719
p_Deinococcus-Thermus	PA	0.404397	0.00135236
g_Un_Burkholderiaceae	AN	0.400456	0.00152186
s_Flavobacterium_hauense	LA	0.400203	0.00153338
g_Leuconostoc	WSC	0.392206	0.00193971
g_Caulobacter	AN	0.391972	0.00195293
s_Flavobacterium_hauense	PA	0.391475	0.00198128
s_Lactobacillus_brevis	PB1	0.38551	0.00235131
p_Bacteroidetes	AN	0.384965	0.00238798
p_Firmicutes	PC	0.377385	0.00295404
s_Lactobacillus_brevis	AA	0.376785	0.00300363
g_Ideonella	AN	0.376639	0.00301579
g_Pannonibacter	LA	0.37222	0.00340517
s_Lactobacillus_namurensis	PB1	0.372129	0.00341364
p_Firmicutes	ADF	0.370026	0.0036146
g_Leuconostoc	NDF	0.365124	0.00412423
g_Pannonibacter	PB1	0.36207	0.00447299
g_Caulobacter	LA	0.360469	0.0046659
g_Un_Lactobacillales	NDF	0.345774	0.00680926
g_Env.OPS_17	PB1	0.34447	0.00703572
p_Chloroflexi	DM	0.33696	0.00847203
g_Un_Burkholderiaceae	PB1	0.336714	0.00852323
p_Proteobacteria	PB1	0.335911	0.00869188
p_Gemmatimonadetes	AN	0.333366	0.00924555
g_Un_Lactobacillales	ADF	0.329399	0.0101697
g_Caulobacter	PB1	0.322577	0.0119474
s_Lactobacillus_parabrevis	AA	0.319155	0.0129355
g_Un_Lactobacillales	PB1	0.317992	0.0132872
g_Inhella	DM	0.317333	0.0134901
g_Pannonibacter	AA	0.315091	0.0142003
s_Lactobacillus_namurensis	AN	0.312116	0.015192
p_Acidobacteria	DM	0.304126	0.0181546
p_Bacteroidetes	PB1	0.302592	0.0187763
g_Env.OPS_17	AA	0.30075	0.0195469
g_Un_Burkholderiaceae	AA	0.296718	0.0213276
p_Verrucomicrobia	pH	0.293345	0.0229217
g_Inhella	PB1	0.289253	0.0249896
p_Gemmatimonadetes	CP	0.288378	0.0254515
s_Novosphingobium_capsulatum	LA	0.288345	0.025469
s_Lactobacillus_spicheri	LA	0.285286	0.0271424
s_Novosphingobium_capsulatum	AN	0.275679	0.0330085
g_Ideonella	PB1	0.274144	0.034037
g_Caulobacter	AA	0.273033	0.034798
g_Un_Lactobacillales	AN	0.272664	0.0350536
g_Inhella	CP	0.269877	0.0370374
p_Proteobacteria	AA	0.268426	0.038107
s_Lactobacillus_parabrevis	PB1	0.261421	0.0436337
s_Lactobacillus_namurensis	PA	0.259734	0.0450585
p_Chloroflexi	PA	0.259041	0.045655
s_Novosphingobium_capsulatum	PB1	0.255323	0.0489665
g_Weissella	PB3	0.254708	0.049532
s_Lactobacillus_paralimentarius	CP	0.254485	0.0497389
s_Lactobacillus_paralimentarius	PB1	-0.254312	0.0499001
p_Gemmatimonadetes	PC	-0.254563	0.049667
p_Verrucomicrobia	CP	-0.256724	0.0476962
s_Lactobacillus_paralimentarius	AA	-0.258827	0.0458403
p_Patescibacteria	AN	-0.259018	0.0456749
p_Firmicutes	AA	-0.267823	0.0385583
s_Lactobacillus_parabrevis	PB3	-0.269147	0.0375721
p_Chloroflexi	PB2	-0.269269	0.0374825
p_Deinococcus-Thermus	PC	-0.269946	0.0369871
g_Caulobacter	ADF	-0.274004	0.0341325
s_Novosphingobium_capsulatum	PC	-0.275082	0.0334054
g_Lactobacillus	NDF	-0.277679	0.0317071
s_Lactobacillus_namurensis	PB2	-0.282538	0.028723
g_Un_Lactobacillales	PC	-0.286091	0.0266932
p_Gemmatimonadetes	PB3	-0.289817	0.0246955
s_Lactobacillus_brevis	WSC	-0.299212	0.0202106
s_Novosphingobium_capsulatum	NDF	-0.300415	0.0196899
g_Ideonella	ADF	-0.302993	0.0186119
g_Un_Lactobacillales	PB3	-0.303163	0.0185428
s_Novosphingobium_capsulatum	PB3	-0.303646	0.0183471
g_Pannonibacter	ADF	-0.305167	0.0177427
s_Flavobacterium_hauense	PB3	-0.31255	0.0150436
s_Lactobacillus_parabrevis	PC	-0.313426	0.0147483
s_Novosphingobium_capsulatum	WSC	-0.313426	0.014748
s_Flavobacterium_hauense	ADF	-0.320249	0.0126123
g_Weissella	AN	-0.321248	0.0123231
g_Un_Lactobacillales	LA	-0.322485	0.0119728
g_Un_Burkholderiaceae	ADF	-0.322581	0.0119462
g_Inhella	PC	-0.324877	0.0113201
s_Lactobacillus_paralimentarius	pH	-0.328149	0.0104771
p_Firmicutes	PB1	-0.334566	0.00898071
p_Gemmatimonadetes	ADF	-0.341857	0.00750933
g_Ideonella	PC	-0.342763	0.0073419
s_Leuconostoc_fallax	CP	-0.343074	0.00728528
s_Leuconostoc_fallax	LA	-0.343494	0.00720935
p_Bacteroidetes	PC	-0.34618	0.00674005
g_Caulobacter	PC	-0.360659	0.00464267
s_Flavobacterium_hauense	WSC	-0.361011	0.00459984
g_Caulobacter	NDF	-0.362765	0.00439142
p_Proteobacteria	ADF	-0.365298	0.00410514
g_Caulobacter	PB3	-0.376662	0.00301387
p_Proteobacteria	PC	-0.38029	0.00272439
g_Un_Burkholderiaceae	PC	-0.386977	0.00225496
p_Bacteroidetes	ADF	-0.387338	0.00223187
g_Ideonella	WSC	-0.387338	0.00223183
s_Flavobacterium_hauense	PB2	-0.388021	0.00218864
g_Pannonibacter	WSC	-0.391287	0.00199207
g_Leuconostoc	LA	-0.391739	0.00196615
p_Gemmatimonadetes	WSC	-0.393644	0.0018602
g_Pannonibacter	NDF	-0.398561	0.00160995
g_Leuconostoc	CP	-0.400547	0.00151774
g_Caulobacter	WSC	-0.400678	0.00151183
g_Un_Lactobacillales	CP	-0.40081	0.00150589
g_Env.OPS_17	PC	-0.402772	0.00142007
g_Env.OPS_17	ADF	-0.403333	0.00139638
g_Ideonella	PB3	-0.404506	0.00134792
g_Pannonibacter	PB3	-0.407622	0.0012265
g_Pannonibacter	PC	-0.408777	0.00118404
g_Un_Burkholderiaceae	NDF	-0.410163	0.00113485
p_Bacteroidetes	PB3	-0.410175	0.00113442
s_Flavobacterium_hauense	NDF	-0.411262	0.00109715
g_Ideonella	NDF	-0.413257	0.00103161
g_Inhella	ADF	-0.415082	0.000974759
s_Lactobacillus_brevis	PB3	-0.421322	0.000801072
g_Inhella	PB3	-0.421711	0.000791233
g_Un_Burkholderiaceae	WSC	-0.423343	0.000751135
p_Deinococcus-Thermus	PB2	-0.425607	0.00069855
g_Un_Burkholderiaceae	PB3	-0.426052	0.000688599
p_Gemmatimonadetes	NDF	-0.427372	0.000659891
s_Novosphingobium_capsulatum	PB2	-0.430413	0.000597804
p_Firmicutes	AN	-0.433485	0.000540498
g_Lactobacillus	ADF	-0.439612	0.000440833
p_Proteobacteria	PB3	-0.443478	0.000386867
p_Bacteroidetes	WSC	-0.452083	0.000287664
g_Env.OPS_17	PB3	-0.454503	0.000264293
g_Un_Lactobacillales	DM	-0.455407	0.000256022
g_Weissella	PA	-0.45602	0.000250544
p_Proteobacteria	WSC	-0.461378	0.000207032
p_Proteobacteria	NDF	-0.462208	0.000200947
s_Lactobacillus_brevis	PC	-0.464267	0.000186547
p_Firmicutes	LA	-0.471554	0.000142852
g_Inhella	WSC	-0.476173	0.000120238
p_Gemmatimonadetes	PB2	-0.48099	0.000100201
p_Bacteroidetes	NDF	-0.481225	9.93068e-05
g_Inhella	NDF	-0.483124	9.23453e-05
s_Lactobacillus_brevis	PB2	-0.486277	8.17705e-05
g_Env.OPS_17	WSC	-0.492056	6.5228e-05
g_Env.OPS_17	NDF	-0.498787	4.98728e-05
g_Ideonella	PB2	-0.521671	1.91739e-05
g_Caulobacter	PB2	-0.553569	4.48274e-06
g_Un_Burkholderiaceae	PB2	-0.561237	3.08966e-06
g_Lactobacillus	WSC	-0.56968	2.02875e-06
p_Bacteroidetes	PB2	-0.569869	2.00947e-06
g_Inhella	PB2	-0.58075	1.14784e-06
g_Pannonibacter	PB2	-0.58185	1.08339e-06
p_Firmicutes	PA	-0.595778	5.11856e-07
p_Proteobacteria	PB2	-0.604475	3.14689e-07
g_Weissella	CP	-0.610597	2.21484e-07
g_Env.OPS_17	PB2	-0.61954	1.30813e-07
g_Weissella	LA	-0.731005	3.32315e-11
g_Lactobacillus	pH	-0.859878	1.39679e-18

## Sheet: Table S1b
Table S1b Correlation analysis between dominant predicted functions and dominant bacteria (phyla, genera, and species level)
Var1	Var2	Cor	P-value
p_Firmicutes	DNA topoisomerase (ATP-hydrolyzing)	0.932488	2.49502e-27
p_Firmicutes	Pyruvate dehydrogenase (acetyl-transferring)	0.906456	2.21548e-23
p_Firmicutes	DNA-directed RNA polymerase	0.884084	8.09021e-21
p_Firmicutes	Site-specific DNA-methyltransferase (adenine-specific)	0.821485	8.93771e-16
p_Proteobacteria	Peptidylprolyl isomerase	0.798273	2.19363e-14
g_Un_Burkholderiaceae	Peptidylprolyl isomerase	0.789234	6.82999e-14
p_Firmicutes	Cysteine desulfurase	0.779935	2.07707e-13
s_Novosphingobium_capsulatum	Peptidylprolyl isomerase	0.774109	4.05836e-13
g_Un_Lactobacillales	DNA helicase	0.768017	8.00622e-13
g_Ideonella	Peptidylprolyl isomerase	0.759186	2.06842e-12
p_Bacteroidetes	Peptidylprolyl isomerase	0.755555	3.02055e-12
g_Pannonibacter	Peptidylprolyl isomerase	0.755012	3.19468e-12
g_Caulobacter	Peptidylprolyl isomerase	0.749797	5.43309e-12
g_Un_Lactobacillales	Ribonuclease H	0.742599	1.10741e-11
g_Un_Lactobacillales	DNA-directed DNA polymerase	0.733409	2.65856e-11
g_Un_Lactobacillales	Asparaginyl-tRNA synthase (glutamine-hydrolyzing)	0.723997	6.28524e-11
g_Env.OPS_17	Peptidylprolyl isomerase	0.72108	8.14818e-11
s_Flavobacterium_hauense	Peptidylprolyl isomerase	0.721012	8.19745e-11
g_Un_Lactobacillales	Glutaminyl-tRNA synthase (glutamine-hydrolyzing)	0.69759	5.88642e-10
g_Un_Lactobacillales	Protein-N(pi)-phosphohistidine--sugar phosphotransferase	0.695763	6.81104e-10
s_Lactobacillus_namurensis	Alcohol dehydrogenase	0.654352	1.42545e-08
g_Un_Lactobacillales	Carbamoyl-phosphate synthase (glutamine-hydrolyzing)	0.641006	3.44644e-08
p_Deinococcus-Thermus	Peptidylprolyl isomerase	0.60672	2.76896e-07
g_Inhella	Peptidylprolyl isomerase	0.590953	6.66336e-07
g_Un_Lactobacillales	DNA-directed RNA polymerase	0.585087	9.12964e-07
p_Firmicutes	Serine-type D-Ala-D-Ala carboxypeptidase	0.534721	1.07705e-05
p_Firmicutes	N-acetylmuramoyl-L-alanine amidase	0.523754	1.75156e-05
p_Firmicutes	DNA helicase	0.476102	0.000120561
g_Weissella	Pyruvate dehydrogenase (acetyl-transferring)	0.468931	0.000157363
g_Un_Lactobacillales	Phosphoglycerate mutase (2,3-diphosphoglycerate-independent)	0.468729	0.000158538
g_Un_Lactobacillales	Alcohol dehydrogenase	0.460224	0.00021577
g_Weissella	DNA topoisomerase (ATP-hydrolyzing)	0.456003	0.00025069
g_Weissella	Site-specific DNA-methyltransferase (adenine-specific)	0.430286	0.00060029
p_Firmicutes	Non-specific serine/threonine protein kinase	0.426842	0.00067128
g_Lactobacillus	Cysteine desulfurase	0.417597	0.000901033
g_Weissella	DNA-directed RNA polymerase	0.404895	0.00133218
g_Lactobacillus	Phosphoglycerate mutase (2,3-diphosphoglycerate-independent)	0.368556	0.0037613
p_Chloroflexi	Peptidylprolyl isomerase	0.3636	0.00429516
g_Weissella	Serine-type D-Ala-D-Ala carboxypeptidase	0.353711	0.00556378
p_Gemmatimonadetes	Peptidylprolyl isomerase	0.351469	0.00589359
g_Leuconostoc	DNA-directed RNA polymerase	0.319383	0.0128675
s_Lactobacillus_parabrevis	Phosphoglycerate mutase (2,3-diphosphoglycerate-independent)	0.302786	0.0186965
g_Leuconostoc	Pyruvate dehydrogenase (acetyl-transferring)	0.281069	0.0295992
g_Leuconostoc	DNA topoisomerase (ATP-hydrolyzing)	0.277982	0.0315137
s_Lactobacillus_brevis	Glutaminyl-tRNA synthase (glutamine-hydrolyzing)	0.276321	0.0325856
g_Weissella	N-acetylmuramoyl-L-alanine amidase	0.269812	0.0370849
p_Firmicutes	Carbamoyl-phosphate synthase (glutamine-hydrolyzing)	0.269603	0.0372373
s_Lactobacillus_brevis	Alcohol dehydrogenase	0.268786	0.0378389
s_Lactobacillus_paralimentarius	Site-specific DNA-methyltransferase (adenine-specific)	0.262672	0.0426003
s_Leuconostoc_fallax	DNA-directed RNA polymerase	0.26187	0.0432604
s_Lactobacillus_parabrevis	Protein-N(pi)-phosphohistidine--sugar phosphotransferase	0.254729	0.049513
s_Lactobacillus_parabrevis	N-acetylmuramoyl-L-alanine amidase	-0.254261	0.0499472
p_Gemmatimonadetes	N-acetylmuramoyl-L-alanine amidase	-0.256666	0.0477477
g_Pannonibacter	Carbamoyl-phosphate synthase (glutamine-hydrolyzing)	-0.258886	0.045789
p_Actinobacteria	DNA topoisomerase (ATP-hydrolyzing)	-0.260641	0.0442874
p_Actinobacteria	Pyruvate dehydrogenase (acetyl-transferring)	-0.261521	0.0435503
p_Bacteroidetes	Carbamoyl-phosphate synthase (glutamine-hydrolyzing)	-0.2621	0.0430702
p_Acidobacteria	Pyruvate dehydrogenase (acetyl-transferring)	-0.263146	0.0422144
p_Proteobacteria	Carbamoyl-phosphate synthase (glutamine-hydrolyzing)	-0.265923	0.0400108
s_Lactobacillus_brevis	Histidine kinase	-0.267225	0.0390106
p_Gemmatimonadetes	Serine-type D-Ala-D-Ala carboxypeptidase	-0.269049	0.0376442
p_Deinococcus-Thermus	Carbamoyl-phosphate synthase (glutamine-hydrolyzing)	-0.272109	0.0354421
s_Lactobacillus_parabrevis	Serine-type D-Ala-D-Ala carboxypeptidase	-0.273023	0.0348047
g_Env.OPS_17	Histidine kinase	-0.274331	0.0339101
p_Deinococcus-Thermus	N-acetylmuramoyl-L-alanine amidase	-0.274918	0.0335148
p_Deinococcus-Thermus	Serine-type D-Ala-D-Ala carboxypeptidase	-0.275026	0.0334427
s_Lactobacillus_spicheri	Site-specific DNA-methyltransferase (adenine-specific)	-0.275664	0.0330182
s_Lactobacillus_parabrevis	Histidine kinase	-0.284344	0.0276755
g_Weissella	Phosphoglycerate mutase (2,3-diphosphoglycerate-independent)	-0.28453	0.0275694
s_Lactobacillus_brevis	NADH:ubiquinone reductase (H(+)-translocating)	-0.288233	0.0255287
s_Lactobacillus_brevis	DNA-directed RNA polymerase	-0.289538	0.0248405
s_Lactobacillus_spicheri	DNA topoisomerase (ATP-hydrolyzing)	-0.291199	0.0239873
p_Gemmatimonadetes	DNA helicase	-0.303052	0.018588
s_Lactobacillus_spicheri	Pyruvate dehydrogenase (acetyl-transferring)	-0.305505	0.0176103
p_Chloroflexi	DNA helicase	-0.306547	0.0172088
p_Acidobacteria	DNA-directed RNA polymerase	-0.318646	0.0130884
s_Lactobacillus_brevis	Serine-type D-Ala-D-Ala carboxypeptidase	-0.320113	0.0126521
s_Novosphingobium_capsulatum	Non-specific serine/threonine protein kinase	-0.32179	0.0121686
s_Lactobacillus_spicheri	DNA-directed RNA polymerase	-0.333829	0.00914266
s_Lactobacillus_brevis	N-acetylmuramoyl-L-alanine amidase	-0.337542	0.00835221
p_Chloroflexi	Cysteine desulfurase	-0.340657	0.00773585
g_Inhella	Non-specific serine/threonine protein kinase	-0.345255	0.00689854
p_Deinococcus-Thermus	DNA helicase	-0.350305	0.00607132
p_Actinobacteria	Site-specific DNA-methyltransferase (adenine-specific)	-0.355763	0.00527641
g_Un_Lactobacillales	Serine-type D-Ala-D-Ala carboxypeptidase	-0.361336	0.00456052
s_Flavobacterium_hauense	Non-specific serine/threonine protein kinase	-0.365416	0.00409222
g_Caulobacter	Non-specific serine/threonine protein kinase	-0.37251	0.0033783
p_Gemmatimonadetes	Cysteine desulfurase	-0.390783	0.00202132
g_Pannonibacter	Non-specific serine/threonine protein kinase	-0.394386	0.00182035
s_Lactobacillus_brevis	Non-specific serine/threonine protein kinase	-0.397916	0.00164097
g_Un_Lactobacillales	N-acetylmuramoyl-L-alanine amidase	-0.401471	0.00147646
g_Un_Lactobacillales	Peptidylprolyl isomerase	-0.404353	0.00135415
g_Ideonella	Non-specific serine/threonine protein kinase	-0.404377	0.00135317
g_Inhella	DNA helicase	-0.414343	0.000997432
s_Novosphingobium_capsulatum	N-acetylmuramoyl-L-alanine amidase	-0.416827	0.000923049
g_Caulobacter	DNA helicase	-0.418394	0.000878744
p_Bacteroidetes	Non-specific serine/threonine protein kinase	-0.418728	0.000869555
g_Env.OPS_17	DNA helicase	-0.419274	0.000854713
p_Proteobacteria	Non-specific serine/threonine protein kinase	-0.424756	0.000717898
s_Novosphingobium_capsulatum	Serine-type D-Ala-D-Ala carboxypeptidase	-0.426602	0.000676513
p_Chloroflexi	Site-specific DNA-methyltransferase (adenine-specific)	-0.427599	0.000655063
g_Pannonibacter	DNA helicase	-0.430996	0.000586518
g_Inhella	N-acetylmuramoyl-L-alanine amidase	-0.431759	0.000572041
g_Un_Burkholderiaceae	Non-specific serine/threonine protein kinase	-0.43215	0.000564755
s_Novosphingobium_capsulatum	DNA helicase	-0.436311	0.00049223
p_Gemmatimonadetes	Site-specific DNA-methyltransferase (adenine-specific)	-0.436784	0.000484546
g_Ideonella	DNA helicase	-0.437077	0.000479839
g_Un_Burkholderiaceae	DNA helicase	-0.437964	0.000465848
s_Flavobacterium_hauense	DNA helicase	-0.438008	0.000465175
g_Inhella	Serine-type D-Ala-D-Ala carboxypeptidase	-0.443913	0.00038119
g_Env.OPS_17	Non-specific serine/threonine protein kinase	-0.44869	0.000323619
s_Lactobacillus_brevis	Pyruvate dehydrogenase (acetyl-transferring)	-0.448847	0.000321868
p_Chloroflexi	DNA topoisomerase (ATP-hydrolyzing)	-0.45634	0.000247727
p_Bacteroidetes	DNA helicase	-0.458907	0.00022616
s_Flavobacterium_hauense	N-acetylmuramoyl-L-alanine amidase	-0.458948	0.000225824
s_Lactobacillus_brevis	DNA topoisomerase (ATP-hydrolyzing)	-0.460545	0.000213303
p_Chloroflexi	Pyruvate dehydrogenase (acetyl-transferring)	-0.460739	0.000211828
g_Caulobacter	N-acetylmuramoyl-L-alanine amidase	-0.461411	0.000206786
g_Pannonibacter	N-acetylmuramoyl-L-alanine amidase	-0.462351	0.000199913
g_Pannonibacter	Serine-type D-Ala-D-Ala carboxypeptidase	-0.46367	0.000190623
g_Un_Lactobacillales	Non-specific serine/threonine protein kinase	-0.467192	0.000167716
s_Flavobacterium_hauense	Serine-type D-Ala-D-Ala carboxypeptidase	-0.469323	0.000155113
g_Caulobacter	Serine-type D-Ala-D-Ala carboxypeptidase	-0.472825	0.000136268
p_Proteobacteria	DNA helicase	-0.475632	0.000122707
p_Chloroflexi	DNA-directed RNA polymerase	-0.482435	9.48175e-05
s_Lactobacillus_brevis	Cysteine desulfurase	-0.498392	5.06734e-05
g_Lactobacillus	Peptidylprolyl isomerase	-0.50216	4.35039e-05
g_Un_Lactobacillales	Histidine kinase	-0.503634	4.09641e-05
g_Ideonella	N-acetylmuramoyl-L-alanine amidase	-0.505694	3.76422e-05
p_Bacteroidetes	N-acetylmuramoyl-L-alanine amidase	-0.510394	3.09755e-05
p_Gemmatimonadetes	DNA topoisomerase (ATP-hydrolyzing)	-0.514334	2.62469e-05
p_Gemmatimonadetes	DNA-directed RNA polymerase	-0.517398	2.30417e-05
g_Ideonella	Serine-type D-Ala-D-Ala carboxypeptidase	-0.517994	2.24617e-05
p_Gemmatimonadetes	Pyruvate dehydrogenase (acetyl-transferring)	-0.520522	2.01503e-05
p_Bacteroidetes	Serine-type D-Ala-D-Ala carboxypeptidase	-0.521954	1.89409e-05
p_Proteobacteria	N-acetylmuramoyl-L-alanine amidase	-0.522095	1.88252e-05
g_Un_Burkholderiaceae	N-acetylmuramoyl-L-alanine amidase	-0.525978	1.58924e-05
s_Lactobacillus_brevis	Site-specific DNA-methyltransferase (adenine-specific)	-0.528847	1.40044e-05
p_Proteobacteria	Serine-type D-Ala-D-Ala carboxypeptidase	-0.532716	1.17867e-05
g_Env.OPS_17	N-acetylmuramoyl-L-alanine amidase	-0.534447	1.09039e-05
g_Un_Burkholderiaceae	Serine-type D-Ala-D-Ala carboxypeptidase	-0.536058	1.01385e-05
g_Env.OPS_17	Serine-type D-Ala-D-Ala carboxypeptidase	-0.545158	6.67225e-06
p_Deinococcus-Thermus	Pyruvate dehydrogenase (acetyl-transferring)	-0.558469	3.53769e-06
p_Deinococcus-Thermus	Site-specific DNA-methyltransferase (adenine-specific)	-0.568109	2.19581e-06
p_Deinococcus-Thermus	Cysteine desulfurase	-0.573711	1.65272e-06
g_Inhella	Cysteine desulfurase	-0.588261	7.70526e-07
p_Deinococcus-Thermus	DNA-directed RNA polymerase	-0.595504	5.19622e-07
p_Deinococcus-Thermus	DNA topoisomerase (ATP-hydrolyzing)	-0.612021	2.039e-07
g_Un_Lactobacillales	NADH:ubiquinone reductase (H(+)-translocating)	-0.613338	1.888e-07
s_Novosphingobium_capsulatum	Site-specific DNA-methyltransferase (adenine-specific)	-0.632574	5.8914e-08
s_Flavobacterium_hauense	Cysteine desulfurase	-0.673422	3.73171e-09
s_Novosphingobium_capsulatum	Cysteine desulfurase	-0.692745	8.64713e-10
s_Novosphingobium_capsulatum	Pyruvate dehydrogenase (acetyl-transferring)	-0.705141	3.18337e-10
s_Flavobacterium_hauense	Site-specific DNA-methyltransferase (adenine-specific)	-0.707431	2.63211e-10
g_Caulobacter	Cysteine desulfurase	-0.710481	2.03723e-10
g_Caulobacter	Site-specific DNA-methyltransferase (adenine-specific)	-0.716755	1.19025e-10
g_Inhella	Site-specific DNA-methyltransferase (adenine-specific)	-0.71999	8.97042e-11
g_Ideonella	Cysteine desulfurase	-0.738938	1.57662e-11
g_Pannonibacter	Site-specific DNA-methyltransferase (adenine-specific)	-0.744012	9.64782e-12
p_Bacteroidetes	Cysteine desulfurase	-0.74502	8.73899e-12
s_Novosphingobium_capsulatum	DNA-directed RNA polymerase	-0.749307	5.70725e-12
g_Env.OPS_17	Cysteine desulfurase	-0.752199	4.26139e-12
g_Ideonella	Site-specific DNA-methyltransferase (adenine-specific)	-0.762442	1.46467e-12
s_Novosphingobium_capsulatum	DNA topoisomerase (ATP-hydrolyzing)	-0.76253	1.45085e-12
g_Inhella	DNA-directed RNA polymerase	-0.763184	1.35285e-12
g_Un_Burkholderiaceae	Site-specific DNA-methyltransferase (adenine-specific)	-0.771701	5.32148e-13
g_Caulobacter	DNA-directed RNA polymerase	-0.772321	4.96477e-13
g_Pannonibacter	Cysteine desulfurase	-0.774412	3.9212e-13
g_Caulobacter	Pyruvate dehydrogenase (acetyl-transferring)	-0.776511	3.08646e-13
p_Proteobacteria	Cysteine desulfurase	-0.781577	1.71336e-13
g_Un_Burkholderiaceae	Cysteine desulfurase	-0.783187	1.41649e-13
g_Pannonibacter	Pyruvate dehydrogenase (acetyl-transferring)	-0.791836	4.95354e-14
s_Flavobacterium_hauense	DNA-directed RNA polymerase	-0.795714	3.04278e-14
g_Pannonibacter	DNA-directed RNA polymerase	-0.796948	2.6001e-14
p_Firmicutes	Peptidylprolyl isomerase	-0.797516	2.41762e-14
p_Bacteroidetes	Site-specific DNA-methyltransferase (adenine-specific)	-0.801078	1.52397e-14
g_Inhella	DNA topoisomerase (ATP-hydrolyzing)	-0.801832	1.38042e-14
g_Env.OPS_17	Site-specific DNA-methyltransferase (adenine-specific)	-0.806461	7.45158e-15
g_Inhella	Pyruvate dehydrogenase (acetyl-transferring)	-0.810129	4.51836e-15
s_Flavobacterium_hauense	Pyruvate dehydrogenase (acetyl-transferring)	-0.812447	3.27479e-15
p_Proteobacteria	Site-specific DNA-methyltransferase (adenine-specific)	-0.815596	2.09981e-15
s_Flavobacterium_hauense	DNA topoisomerase (ATP-hydrolyzing)	-0.819891	1.12973e-15
g_Caulobacter	DNA topoisomerase (ATP-hydrolyzing)	-0.821561	8.83766e-16
g_Ideonella	DNA-directed RNA polymerase	-0.828605	3.04906e-16
g_Env.OPS_17	DNA-directed RNA polymerase	-0.829181	2.78931e-16
g_Un_Burkholderiaceae	DNA-directed RNA polymerase	-0.836003	9.45462e-17
g_Pannonibacter	DNA topoisomerase (ATP-hydrolyzing)	-0.843	2.95782e-17
g_Un_Burkholderiaceae	Pyruvate dehydrogenase (acetyl-transferring)	-0.853206	4.88589e-18
p_Bacteroidetes	DNA-directed RNA polymerase	-0.856123	2.84803e-18
g_Ideonella	Pyruvate dehydrogenase (acetyl-transferring)	-0.870864	1.53378e-19
g_Env.OPS_17	Pyruvate dehydrogenase (acetyl-transferring)	-0.879425	2.37256e-20
g_Ideonella	DNA topoisomerase (ATP-hydrolyzing)	-0.87967	2.24464e-20
p_Proteobacteria	DNA-directed RNA polymerase	-0.882393	1.20183e-20
p_Bacteroidetes	Pyruvate dehydrogenase (acetyl-transferring)	-0.883834	8.58131e-21
g_Un_Burkholderiaceae	DNA topoisomerase (ATP-hydrolyzing)	-0.89374	7.45262e-22
g_Env.OPS_17	DNA topoisomerase (ATP-hydrolyzing)	-0.896772	3.36081e-22
p_Bacteroidetes	DNA topoisomerase (ATP-hydrolyzing)	-0.899636	1.54809e-22
p_Proteobacteria	Pyruvate dehydrogenase (acetyl-transferring)	-0.903376	5.42622e-23
p_Proteobacteria	DNA topoisomerase (ATP-hydrolyzing)	-0.93104	4.52446e-27

## Sheet: Table S1c
Table S1c Correlation analysis between dominant predicted pathways and dominant bacteria (phyla, genera, and species level)
Var1	Var2	Cor	P-value
g_Un_Lactobacillales	Gondoate biosynthesis (anaerobic)	0.850946	7.36356e-18
p_Firmicutes	Glycolysis I (from glucose 6-phosphate)	0.78115	1.80161e-13
p_Firmicutes	Acetylene degradation	0.780557	1.93139e-13
p_Firmicutes	Peptidoglycan maturation (meso-diaminopimelate containing)	0.771773	5.27927e-13
p_Firmicutes	Gluconeogenesis I	0.771509	5.43751e-13
p_Firmicutes	Superpathway of pyrimidine ribonucleotides de novo biosynthesis	0.77015	6.32561e-13
p_Firmicutes	Glycolysis II (from fructose 6-phosphate)	0.752134	4.28936e-12
g_Un_Lactobacillales	CDP-diacylglycerol biosynthesis I	0.742505	1.11759e-11
g_Un_Lactobacillales	CDP-diacylglycerol biosynthesis II	0.742505	1.11759e-11
p_Firmicutes	UMP biosynthesis	0.709944	2.13158e-10
p_Firmicutes	Superpathway of pyrimidine nucleobases salvage	0.707577	2.60021e-10
g_Un_Lactobacillales	Adenosine ribonucleotides de novo biosynthesis	0.703221	3.7288e-10
g_Un_Lactobacillales	Superpathway of pyrimidine nucleobases salvage	0.688806	1.17571e-09
g_Un_Lactobacillales	Superpathway of adenosine nucleotides de novo biosynthesis II	0.68809	1.24256e-09
g_Un_Lactobacillales	Superpathway of adenosine nucleotides de novo biosynthesis I	0.686008	1.45808e-09
p_Firmicutes	5-aminoimidazole ribonucleotide biosynthesis II	0.671347	4.33808e-09
p_Firmicutes	Superpathway of 5-aminoimidazole ribonucleotide biosynthesis	0.671347	4.33808e-09
g_Un_Lactobacillales	5-aminoimidazole ribonucleotide biosynthesis II	0.654338	1.4268e-08
g_Un_Lactobacillales	Superpathway of 5-aminoimidazole ribonucleotide biosynthesis	0.654338	1.4268e-08
p_Firmicutes	Adenosine ribonucleotides de novo biosynthesis	0.650181	1.88709e-08
g_Un_Lactobacillales	Acetylene degradation	0.60945	2.36688e-07
g_Un_Lactobacillales	UMP biosynthesis	0.59666	4.87526e-07
g_Un_Lactobacillales	Adenosine deoxyribonucleotides de novo biosynthesis II	0.590774	6.72826e-07
g_Un_Lactobacillales	Guanosine deoxyribonucleotides de novo biosynthesis II	0.590774	6.72826e-07
p_Firmicutes	Superpathway of adenosine nucleotides de novo biosynthesis I	0.578733	1.2753e-06
g_Un_Lactobacillales	Bifidobacterium shunt	0.578025	1.32313e-06
p_Firmicutes	Superpathway of adenosine nucleotides de novo biosynthesis II	0.570118	1.98434e-06
g_Un_Lactobacillales	Superpathway of pyrimidine ribonucleotides de novo biosynthesis	0.564073	2.68601e-06
p_Firmicutes	Bifidobacterium shunt	0.538561	9.04715e-06
s_Lactobacillus_namurensis	Bifidobacterium shunt	0.514336	2.62444e-05
g_Un_Lactobacillales	Peptidoglycan maturation (meso-diaminopimelate containing)	0.441206	0.00041781
p_Firmicutes	Adenosine deoxyribonucleotides de novo biosynthesis II	0.432872	0.00055152
p_Firmicutes	Guanosine deoxyribonucleotides de novo biosynthesis II	0.432872	0.00055152
p_Firmicutes	CDP-diacylglycerol biosynthesis I	0.41253	0.00105506
p_Firmicutes	CDP-diacylglycerol biosynthesis II	0.41253	0.00105506
g_Lactobacillus	Glycolysis II (from fructose 6-phosphate)	0.334874	0.00891377
s_Lactobacillus_paralimentarius	Glycolysis I (from glucose 6-phosphate)	0.310973	0.0155884
s_Lactobacillus_paralimentarius	Gluconeogenesis I	0.310067	0.0159093
s_Lactobacillus_paralimentarius	Glycolysis II (from fructose 6-phosphate)	0.308247	0.0165701
g_Weissella	Superpathway of pyrimidine ribonucleotides de novo biosynthesis	0.29964	0.0200238
s_Lactobacillus_namurensis	CDP-diacylglycerol biosynthesis I	0.298985	0.0203102
s_Lactobacillus_namurensis	CDP-diacylglycerol biosynthesis II	0.298985	0.0203102
s_Lactobacillus_namurensis	Acetylene degradation	0.297769	0.0208509
g_Weissella	Gondoate biosynthesis (anaerobic)	0.296339	0.0215019
g_Lactobacillus	Glycolysis I (from glucose 6-phosphate)	0.291554	0.0238083
s_Leuconostoc_fallax	Gondoate biosynthesis (anaerobic)	0.286738	0.0263369
g_Weissella	5-aminoimidazole ribonucleotide biosynthesis II	0.278839	0.0309722
g_Weissella	Superpathway of 5-aminoimidazole ribonucleotide biosynthesis	0.278839	0.0309722
s_Lactobacillus_namurensis	Adenosine ribonucleotides de novo biosynthesis	0.271431	0.0359206
g_Lactobacillus	Gluconeogenesis I	0.268691	0.0379098
g_Weissella	UMP biosynthesis	0.267391	0.0388848
p_Patescibacteria	Aerobic respiration I (cytochrome c)	0.264233	0.0413401
p_Acidobacteria	5-aminoimidazole ribonucleotide biosynthesis II	-0.256282	0.0480935
p_Acidobacteria	Superpathway of 5-aminoimidazole ribonucleotide biosynthesis	-0.256282	0.0480935
p_Chloroflexi	Adenosine deoxyribonucleotides de novo biosynthesis II	-0.257189	0.0472808
p_Chloroflexi	Guanosine deoxyribonucleotides de novo biosynthesis II	-0.257189	0.0472808
p_Chloroflexi	Bifidobacterium shunt	-0.257404	0.0470897
p_Acidobacteria	Acetylene degradation	-0.26466	0.0410009
p_Deinococcus-Thermus	Adenosine deoxyribonucleotides de novo biosynthesis II	-0.26582	0.0400906
p_Deinococcus-Thermus	Guanosine deoxyribonucleotides de novo biosynthesis II	-0.26582	0.0400906
s_Lactobacillus_spicheri	CDP-diacylglycerol biosynthesis I	-0.269827	0.0370742
s_Lactobacillus_spicheri	CDP-diacylglycerol biosynthesis II	-0.269827	0.0370742
s_Lactobacillus_brevis	Peptidoglycan maturation (meso-diaminopimelate containing)	-0.272094	0.035452
p_Chloroflexi	CDP-diacylglycerol biosynthesis I	-0.278962	0.0308947
p_Chloroflexi	CDP-diacylglycerol biosynthesis II	-0.278962	0.0308947
p_Gemmatimonadetes	Adenosine deoxyribonucleotides de novo biosynthesis II	-0.279106	0.0308048
p_Gemmatimonadetes	Guanosine deoxyribonucleotides de novo biosynthesis II	-0.279106	0.0308048
p_Gemmatimonadetes	Bifidobacterium shunt	-0.279433	0.0306013
s_Lactobacillus_spicheri	Gluconeogenesis I	-0.291366	0.0239029
s_Lactobacillus_spicheri	Gondoate biosynthesis (anaerobic)	-0.294268	0.0224759
p_Gemmatimonadetes	CDP-diacylglycerol biosynthesis I	-0.297018	0.0211909
p_Gemmatimonadetes	CDP-diacylglycerol biosynthesis II	-0.297018	0.0211909
s_Lactobacillus_spicheri	Glycolysis I (from glucose 6-phosphate)	-0.298124	0.0206916
s_Lactobacillus_brevis	Aerobic respiration I (cytochrome c)	-0.299723	0.019988
s_Lactobacillus_spicheri	Adenosine deoxyribonucleotides de novo biosynthesis II	-0.301258	0.0193316
s_Lactobacillus_spicheri	Guanosine deoxyribonucleotides de novo biosynthesis II	-0.301258	0.0193316
g_Inhella	Gondoate biosynthesis (anaerobic)	-0.302564	0.0187879
s_Lactobacillus_spicheri	Acetylene degradation	-0.303779	0.0182937
p_Actinobacteria	Glycolysis II (from fructose 6-phosphate)	-0.308707	0.0164008
s_Lactobacillus_spicheri	Glycolysis II (from fructose 6-phosphate)	-0.314337	0.014446
p_Actinobacteria	Glycolysis I (from glucose 6-phosphate)	-0.317026	0.0135855
s_Lactobacillus_spicheri	Adenosine ribonucleotides de novo biosynthesis	-0.325259	0.0112188
s_Lactobacillus_spicheri	Superpathway of adenosine nucleotides de novo biosynthesis I	-0.327386	0.0106688
g_Caulobacter	CDP-diacylglycerol biosynthesis I	-0.331482	0.00967504
g_Caulobacter	CDP-diacylglycerol biosynthesis II	-0.331482	0.00967504
p_Chloroflexi	Superpathway of adenosine nucleotides de novo biosynthesis II	-0.333847	0.00913853
s_Lactobacillus_spicheri	Superpathway of pyrimidine nucleobases salvage	-0.334588	0.00897589
s_Lactobacillus_paralimentarius	Gondoate biosynthesis (anaerobic)	-0.337771	0.00830567
s_Lactobacillus_spicheri	Superpathway of adenosine nucleotides de novo biosynthesis II	-0.338019	0.00825531
s_Lactobacillus_namurensis	5-aminoimidazole ribonucleotide biosynthesis II	-0.338983	0.008062
s_Lactobacillus_namurensis	Superpathway of 5-aminoimidazole ribonucleotide biosynthesis	-0.338983	0.008062
s_Novosphingobium_capsulatum	CDP-diacylglycerol biosynthesis I	-0.339457	0.00796848
s_Novosphingobium_capsulatum	CDP-diacylglycerol biosynthesis II	-0.339457	0.00796848
p_Deinococcus-Thermus	Superpathway of adenosine nucleotides de novo biosynthesis II	-0.342011	0.00748055
p_Chloroflexi	Superpathway of adenosine nucleotides de novo biosynthesis I	-0.343148	0.00727193
p_Deinococcus-Thermus	Bifidobacterium shunt	-0.347606	0.00650196
s_Lactobacillus_spicheri	Peptidoglycan maturation (meso-diaminopimelate containing)	-0.34809	0.0064228
g_Ideonella	Adenosine deoxyribonucleotides de novo biosynthesis II	-0.349862	0.00614034
g_Ideonella	Guanosine deoxyribonucleotides de novo biosynthesis II	-0.349862	0.00614034
g_Caulobacter	Adenosine deoxyribonucleotides de novo biosynthesis II	-0.350093	0.00610419
g_Caulobacter	Guanosine deoxyribonucleotides de novo biosynthesis II	-0.350093	0.00610419
s_Novosphingobium_capsulatum	Adenosine deoxyribonucleotides de novo biosynthesis II	-0.352884	0.00568348
s_Novosphingobium_capsulatum	Guanosine deoxyribonucleotides de novo biosynthesis II	-0.352884	0.00568348
p_Deinococcus-Thermus	Superpathway of adenosine nucleotides de novo biosynthesis I	-0.354146	0.00550175
g_Ideonella	CDP-diacylglycerol biosynthesis I	-0.354269	0.00548435
g_Ideonella	CDP-diacylglycerol biosynthesis II	-0.354269	0.00548435
p_Gemmatimonadetes	Superpathway of adenosine nucleotides de novo biosynthesis II	-0.359091	0.00483787
s_Lactobacillus_namurensis	Superpathway of pyrimidine ribonucleotides de novo biosynthesis	-0.359126	0.0048335
g_Pannonibacter	CDP-diacylglycerol biosynthesis I	-0.360483	0.00466425
g_Pannonibacter	CDP-diacylglycerol biosynthesis II	-0.360483	0.00466425
s_Lactobacillus_namurensis	UMP biosynthesis	-0.361743	0.00451174
g_Un_Burkholderiaceae	CDP-diacylglycerol biosynthesis I	-0.362823	0.0043846
g_Un_Burkholderiaceae	CDP-diacylglycerol biosynthesis II	-0.362823	0.0043846
s_Lactobacillus_brevis	Superpathway of pyrimidine ribonucleotides de novo biosynthesis	-0.362999	0.00436418
p_Gemmatimonadetes	Glycolysis II (from fructose 6-phosphate)	-0.364464	0.00419749
p_Gemmatimonadetes	Superpathway of adenosine nucleotides de novo biosynthesis I	-0.36536	0.00409831
p_Deinococcus-Thermus	Peptidoglycan maturation (meso-diaminopimelate containing)	-0.368686	0.00374804
s_Lactobacillus_brevis	UMP biosynthesis	-0.370926	0.0035274
p_Chloroflexi	Peptidoglycan maturation (meso-diaminopimelate containing)	-0.371271	0.0034944
s_Flavobacterium_hauense	CDP-diacylglycerol biosynthesis I	-0.373705	0.00326964
s_Flavobacterium_hauense	CDP-diacylglycerol biosynthesis II	-0.373705	0.00326964
s_Lactobacillus_brevis	5-aminoimidazole ribonucleotide biosynthesis II	-0.375354	0.00312468
s_Lactobacillus_brevis	Superpathway of 5-aminoimidazole ribonucleotide biosynthesis	-0.375354	0.00312468
s_Lactobacillus_spicheri	UMP biosynthesis	-0.376061	0.00306432
g_Un_Burkholderiaceae	Adenosine deoxyribonucleotides de novo biosynthesis II	-0.377307	0.00296049
g_Un_Burkholderiaceae	Guanosine deoxyribonucleotides de novo biosynthesis II	-0.377307	0.00296049
p_Gemmatimonadetes	Gluconeogenesis I	-0.382565	0.00255578
p_Gemmatimonadetes	Glycolysis I (from glucose 6-phosphate)	-0.383022	0.00252299
p_Chloroflexi	Glycolysis II (from fructose 6-phosphate)	-0.385087	0.00237971
p_Chloroflexi	Adenosine ribonucleotides de novo biosynthesis	-0.388444	0.00216225
s_Lactobacillus_spicheri	Superpathway of pyrimidine ribonucleotides de novo biosynthesis	-0.390342	0.00204729
s_Flavobacterium_hauense	Adenosine deoxyribonucleotides de novo biosynthesis II	-0.391841	0.00196036
s_Flavobacterium_hauense	Guanosine deoxyribonucleotides de novo biosynthesis II	-0.391841	0.00196036
g_Env.OPS_17	CDP-diacylglycerol biosynthesis I	-0.391883	0.00195797
g_Env.OPS_17	CDP-diacylglycerol biosynthesis II	-0.391883	0.00195797
g_Pannonibacter	Adenosine deoxyribonucleotides de novo biosynthesis II	-0.393433	0.00187169
g_Pannonibacter	Guanosine deoxyribonucleotides de novo biosynthesis II	-0.393433	0.00187169
p_Chloroflexi	Glycolysis I (from glucose 6-phosphate)	-0.394562	0.00181099
g_Inhella	CDP-diacylglycerol biosynthesis I	-0.39855	0.00161048
g_Inhella	CDP-diacylglycerol biosynthesis II	-0.39855	0.00161048
p_Actinobacteria	Gluconeogenesis I	-0.3987	0.00160334
p_Deinococcus-Thermus	Adenosine ribonucleotides de novo biosynthesis	-0.40486	0.00133361
p_Gemmatimonadetes	Adenosine ribonucleotides de novo biosynthesis	-0.409029	0.00117496
p_Proteobacteria	CDP-diacylglycerol biosynthesis I	-0.410558	0.00112117
p_Proteobacteria	CDP-diacylglycerol biosynthesis II	-0.410558	0.00112117
p_Bacteroidetes	CDP-diacylglycerol biosynthesis I	-0.411028	0.00110508
p_Bacteroidetes	CDP-diacylglycerol biosynthesis II	-0.411028	0.00110508
p_Chloroflexi	Superpathway of pyrimidine nucleobases salvage	-0.413674	0.00101837
s_Lactobacillus_spicheri	5-aminoimidazole ribonucleotide biosynthesis II	-0.414092	0.00100521
s_Lactobacillus_spicheri	Superpathway of 5-aminoimidazole ribonucleotide biosynthesis	-0.414092	0.00100521
g_Inhella	Adenosine deoxyribonucleotides de novo biosynthesis II	-0.414326	0.00099796
g_Inhella	Guanosine deoxyribonucleotides de novo biosynthesis II	-0.414326	0.00099796
p_Chloroflexi	Gluconeogenesis I	-0.423947	0.000736773
p_Chloroflexi	Acetylene degradation	-0.424975	0.000712878
g_Env.OPS_17	Adenosine deoxyribonucleotides de novo biosynthesis II	-0.426908	0.000669865
g_Env.OPS_17	Guanosine deoxyribonucleotides de novo biosynthesis II	-0.426908	0.000669865
p_Proteobacteria	Adenosine deoxyribonucleotides de novo biosynthesis II	-0.428917	0.000627645
p_Proteobacteria	Guanosine deoxyribonucleotides de novo biosynthesis II	-0.428917	0.000627645
g_Inhella	Bifidobacterium shunt	-0.431499	0.00057694
p_Gemmatimonadetes	Superpathway of pyrimidine nucleobases salvage	-0.437135	0.000478918
p_Bacteroidetes	Adenosine deoxyribonucleotides de novo biosynthesis II	-0.438673	0.000454935
p_Bacteroidetes	Guanosine deoxyribonucleotides de novo biosynthesis II	-0.438673	0.000454935
p_Gemmatimonadetes	Acetylene degradation	-0.443229	0.000390157
p_Deinococcus-Thermus	Superpathway of pyrimidine nucleobases salvage	-0.447903	0.000332525
p_Chloroflexi	UMP biosynthesis	-0.452865	0.00027992
p_Gemmatimonadetes	UMP biosynthesis	-0.45737	0.000238856
s_Lactobacillus_brevis	Glycolysis II (from fructose 6-phosphate)	-0.458545	0.000229091
p_Gemmatimonadetes	5-aminoimidazole ribonucleotide biosynthesis II	-0.459797	0.000219085
p_Gemmatimonadetes	Superpathway of 5-aminoimidazole ribonucleotide biosynthesis	-0.459797	0.000219085
p_Chloroflexi	Superpathway of pyrimidine ribonucleotides de novo biosynthesis	-0.464434	0.000185427
s_Novosphingobium_capsulatum	Superpathway of adenosine nucleotides de novo biosynthesis II	-0.464487	0.000185067
g_Caulobacter	Superpathway of adenosine nucleotides de novo biosynthesis II	-0.47128	0.000144309
s_Novosphingobium_capsulatum	Superpathway of adenosine nucleotides de novo biosynthesis I	-0.474258	0.000129184
p_Deinococcus-Thermus	5-aminoimidazole ribonucleotide biosynthesis II	-0.479091	0.000107701
p_Deinococcus-Thermus	Superpathway of 5-aminoimidazole ribonucleotide biosynthesis	-0.479091	0.000107701
p_Chloroflexi	5-aminoimidazole ribonucleotide biosynthesis II	-0.479406	0.000106423
p_Chloroflexi	Superpathway of 5-aminoimidazole ribonucleotide biosynthesis	-0.479406	0.000106423
g_Caulobacter	Superpathway of adenosine nucleotides de novo biosynthesis I	-0.481157	9.95627e-05
g_Caulobacter	Bifidobacterium shunt	-0.486687	8.04794e-05
g_Pannonibacter	Bifidobacterium shunt	-0.488639	7.45901e-05
g_Env.OPS_17	Bifidobacterium shunt	-0.48901	7.35177e-05
s_Flavobacterium_hauense	Bifidobacterium shunt	-0.490059	7.05601e-05
s_Novosphingobium_capsulatum	5-aminoimidazole ribonucleotide biosynthesis II	-0.490916	6.8225e-05
s_Novosphingobium_capsulatum	Superpathway of 5-aminoimidazole ribonucleotide biosynthesis	-0.490916	6.8225e-05
g_Ideonella	Superpathway of adenosine nucleotides de novo biosynthesis II	-0.491323	6.71412e-05
g_Ideonella	Bifidobacterium shunt	-0.491329	6.71236e-05
p_Gemmatimonadetes	Peptidoglycan maturation (meso-diaminopimelate containing)	-0.491361	6.70405e-05
p_Gemmatimonadetes	Superpathway of pyrimidine ribonucleotides de novo biosynthesis	-0.502414	4.30564e-05
p_Deinococcus-Thermus	Superpathway of pyrimidine ribonucleotides de novo biosynthesis	-0.502765	4.24434e-05
g_Ideonella	Superpathway of adenosine nucleotides de novo biosynthesis I	-0.504391	3.97136e-05
s_Lactobacillus_brevis	Glycolysis I (from glucose 6-phosphate)	-0.504518	3.95057e-05
g_Pannonibacter	Superpathway of adenosine nucleotides de novo biosynthesis II	-0.507677	3.46822e-05
p_Deinococcus-Thermus	UMP biosynthesis	-0.509413	3.22694e-05
g_Un_Burkholderiaceae	Superpathway of adenosine nucleotides de novo biosynthesis II	-0.510748	3.05202e-05
s_Flavobacterium_hauense	Superpathway of adenosine nucleotides de novo biosynthesis II	-0.511655	2.93828e-05
g_Pannonibacter	Superpathway of adenosine nucleotides de novo biosynthesis I	-0.515522	2.49585e-05
p_Deinococcus-Thermus	Acetylene degradation	-0.516592	2.38474e-05
p_Bacteroidetes	Bifidobacterium shunt	-0.517406	2.3034e-05
s_Flavobacterium_hauense	Superpathway of adenosine nucleotides de novo biosynthesis I	-0.518927	2.15813e-05
g_Un_Burkholderiaceae	Superpathway of adenosine nucleotides de novo biosynthesis I	-0.520299	2.03453e-05
g_Un_Burkholderiaceae	Bifidobacterium shunt	-0.521845	1.90298e-05
s_Novosphingobium_capsulatum	Bifidobacterium shunt	-0.522674	1.83582e-05
s_Lactobacillus_brevis	Gluconeogenesis I	-0.526899	1.52621e-05
s_Novosphingobium_capsulatum	Adenosine ribonucleotides de novo biosynthesis	-0.53378	1.12365e-05
p_Proteobacteria	Bifidobacterium shunt	-0.53836	9.1308e-06
g_Inhella	Superpathway of adenosine nucleotides de novo biosynthesis II	-0.540821	8.15679e-06
g_Inhella	Superpathway of adenosine nucleotides de novo biosynthesis I	-0.542403	7.58305e-06
p_Deinococcus-Thermus	Glycolysis II (from fructose 6-phosphate)	-0.548325	5.75151e-06
g_Caulobacter	Adenosine ribonucleotides de novo biosynthesis	-0.548562	5.68754e-06
g_Env.OPS_17	Superpathway of adenosine nucleotides de novo biosynthesis II	-0.549543	5.43004e-06
s_Novosphingobium_capsulatum	UMP biosynthesis	-0.55082	5.11113e-06
g_Caulobacter	5-aminoimidazole ribonucleotide biosynthesis II	-0.550826	5.10957e-06
g_Caulobacter	Superpathway of 5-aminoimidazole ribonucleotide biosynthesis	-0.550826	5.10957e-06
g_Env.OPS_17	Superpathway of adenosine nucleotides de novo biosynthesis I	-0.554252	4.33818e-06
p_Deinococcus-Thermus	Glycolysis I (from glucose 6-phosphate)	-0.56123	3.09077e-06
p_Bacteroidetes	Superpathway of adenosine nucleotides de novo biosynthesis II	-0.564575	2.61988e-06
p_Proteobacteria	Superpathway of adenosine nucleotides de novo biosynthesis II	-0.567678	2.2439e-06
p_Deinococcus-Thermus	Gluconeogenesis I	-0.569462	2.05118e-06
p_Bacteroidetes	Superpathway of adenosine nucleotides de novo biosynthesis I	-0.571463	1.8535e-06
g_Pannonibacter	Adenosine ribonucleotides de novo biosynthesis	-0.575974	1.47128e-06
p_Proteobacteria	Superpathway of adenosine nucleotides de novo biosynthesis I	-0.576219	1.45281e-06
s_Flavobacterium_hauense	Adenosine ribonucleotides de novo biosynthesis	-0.580556	1.15953e-06
g_Un_Lactobacillales	Aerobic respiration I (cytochrome c)	-0.581746	1.08933e-06
s_Novosphingobium_capsulatum	Superpathway of pyrimidine nucleobases salvage	-0.585281	9.03599e-07
g_Ideonella	Adenosine ribonucleotides de novo biosynthesis	-0.586139	8.63252e-07
s_Flavobacterium_hauense	5-aminoimidazole ribonucleotide biosynthesis II	-0.590282	6.90989e-07
s_Flavobacterium_hauense	Superpathway of 5-aminoimidazole ribonucleotide biosynthesis	-0.590282	6.90989e-07
s_Novosphingobium_capsulatum	Peptidoglycan maturation (meso-diaminopimelate containing)	-0.59094	6.66804e-07
g_Un_Burkholderiaceae	5-aminoimidazole ribonucleotide biosynthesis II	-0.592177	6.23448e-07
g_Un_Burkholderiaceae	Superpathway of 5-aminoimidazole ribonucleotide biosynthesis	-0.592177	6.23448e-07
g_Un_Burkholderiaceae	Adenosine ribonucleotides de novo biosynthesis	-0.592339	6.1799e-07
s_Novosphingobium_capsulatum	Superpathway of pyrimidine ribonucleotides de novo biosynthesis	-0.596148	5.01516e-07
g_Inhella	Adenosine ribonucleotides de novo biosynthesis	-0.599682	4.12183e-07
g_Caulobacter	Superpathway of pyrimidine nucleobases salvage	-0.601172	3.79194e-07
g_Caulobacter	UMP biosynthesis	-0.605193	3.02105e-07
g_Ideonella	5-aminoimidazole ribonucleotide biosynthesis II	-0.605411	2.98375e-07
g_Ideonella	Superpathway of 5-aminoimidazole ribonucleotide biosynthesis	-0.605411	2.98375e-07
g_Pannonibacter	5-aminoimidazole ribonucleotide biosynthesis II	-0.611949	2.04753e-07
g_Pannonibacter	Superpathway of 5-aminoimidazole ribonucleotide biosynthesis	-0.611949	2.04753e-07
s_Flavobacterium_hauense	UMP biosynthesis	-0.613258	1.89688e-07
g_Env.OPS_17	Adenosine ribonucleotides de novo biosynthesis	-0.614014	1.81467e-07
g_Inhella	Glycolysis II (from fructose 6-phosphate)	-0.619331	1.32456e-07
s_Novosphingobium_capsulatum	Gluconeogenesis I	-0.620579	1.2292e-07
g_Caulobacter	Peptidoglycan maturation (meso-diaminopimelate containing)	-0.625708	9.00943e-08
s_Flavobacterium_hauense	Superpathway of pyrimidine nucleobases salvage	-0.630835	6.56713e-08
g_Pannonibacter	Superpathway of pyrimidine nucleobases salvage	-0.631865	6.15843e-08
s_Novosphingobium_capsulatum	Glycolysis II (from fructose 6-phosphate)	-0.631971	6.11776e-08
g_Ideonella	UMP biosynthesis	-0.633253	5.64594e-08
p_Bacteroidetes	Adenosine ribonucleotides de novo biosynthesis	-0.634591	5.18977e-08
g_Inhella	Gluconeogenesis I	-0.636837	4.50167e-08
g_Un_Burkholderiaceae	UMP biosynthesis	-0.64026	3.6163e-08
g_Ideonella	Superpathway of pyrimidine nucleobases salvage	-0.640431	3.5767e-08
g_Inhella	Superpathway of pyrimidine nucleobases salvage	-0.640826	3.48676e-08
g_Inhella	Glycolysis I (from glucose 6-phosphate)	-0.642247	3.18049e-08
g_Env.OPS_17	5-aminoimidazole ribonucleotide biosynthesis II	-0.644686	2.71346e-08
g_Env.OPS_17	Superpathway of 5-aminoimidazole ribonucleotide biosynthesis	-0.644686	2.71346e-08
s_Flavobacterium_hauense	Glycolysis II (from fructose 6-phosphate)	-0.645635	2.54984e-08
s_Novosphingobium_capsulatum	Glycolysis I (from glucose 6-phosphate)	-0.647082	2.31808e-08
g_Inhella	5-aminoimidazole ribonucleotide biosynthesis II	-0.647408	2.26876e-08
g_Inhella	Superpathway of 5-aminoimidazole ribonucleotide biosynthesis	-0.647408	2.26876e-08
p_Proteobacteria	Adenosine ribonucleotides de novo biosynthesis	-0.648448	2.11773e-08
g_Un_Burkholderiaceae	Superpathway of pyrimidine nucleobases salvage	-0.651173	1.76601e-08
g_Caulobacter	Superpathway of pyrimidine ribonucleotides de novo biosynthesis	-0.653855	1.47419e-08
g_Ideonella	Glycolysis II (from fructose 6-phosphate)	-0.653869	1.47281e-08
g_Inhella	UMP biosynthesis	-0.654847	1.37833e-08
g_Pannonibacter	UMP biosynthesis	-0.657092	1.18267e-08
p_Bacteroidetes	5-aminoimidazole ribonucleotide biosynthesis II	-0.657796	1.12692e-08
p_Bacteroidetes	Superpathway of 5-aminoimidazole ribonucleotide biosynthesis	-0.657796	1.12692e-08
g_Caulobacter	Glycolysis II (from fructose 6-phosphate)	-0.663934	7.35745e-09
s_Flavobacterium_hauense	Gluconeogenesis I	-0.665144	6.75657e-09
g_Caulobacter	Gluconeogenesis I	-0.6654	6.63536e-09
g_Inhella	Acetylene degradation	-0.667716	5.62975e-09
p_Proteobacteria	5-aminoimidazole ribonucleotide biosynthesis II	-0.669021	5.12869e-09
p_Proteobacteria	Superpathway of 5-aminoimidazole ribonucleotide biosynthesis	-0.669021	5.12869e-09
s_Flavobacterium_hauense	Glycolysis I (from glucose 6-phosphate)	-0.669862	4.82812e-09
g_Env.OPS_17	Superpathway of pyrimidine nucleobases salvage	-0.670176	4.72042e-09
s_Novosphingobium_capsulatum	Acetylene degradation	-0.673446	3.72522e-09
g_Pannonibacter	Peptidoglycan maturation (meso-diaminopimelate containing)	-0.674601	3.42379e-09
g_Ideonella	Gluconeogenesis I	-0.674746	3.38772e-09
s_Flavobacterium_hauense	Superpathway of pyrimidine ribonucleotides de novo biosynthesis	-0.675804	3.1346e-09
g_Caulobacter	Acetylene degradation	-0.680184	2.26541e-09
g_Env.OPS_17	UMP biosynthesis	-0.681887	1.99366e-09
g_Caulobacter	Glycolysis I (from glucose 6-phosphate)	-0.68746	1.30433e-09
g_Ideonella	Glycolysis I (from glucose 6-phosphate)	-0.688003	1.25087e-09
p_Bacteroidetes	Superpathway of pyrimidine nucleobases salvage	-0.690271	1.0493e-09
p_Bacteroidetes	UMP biosynthesis	-0.691227	9.73946e-10
g_Pannonibacter	Superpathway of pyrimidine ribonucleotides de novo biosynthesis	-0.693298	8.27893e-10
g_Un_Burkholderiaceae	Superpathway of pyrimidine ribonucleotides de novo biosynthesis	-0.701428	4.31731e-10
s_Flavobacterium_hauense	Acetylene degradation	-0.702268	4.03139e-10
g_Ideonella	Peptidoglycan maturation (meso-diaminopimelate containing)	-0.703663	3.59603e-10
p_Proteobacteria	Superpathway of pyrimidine nucleobases salvage	-0.705596	3.06572e-10
p_Proteobacteria	UMP biosynthesis	-0.707519	2.61282e-10
g_Pannonibacter	Acetylene degradation	-0.708074	2.4944e-10
g_Ideonella	Superpathway of pyrimidine ribonucleotides de novo biosynthesis	-0.710314	2.06614e-10
g_Inhella	Superpathway of pyrimidine ribonucleotides de novo biosynthesis	-0.711597	1.85339e-10
g_Un_Burkholderiaceae	Peptidoglycan maturation (meso-diaminopimelate containing)	-0.712567	1.70646e-10
s_Flavobacterium_hauense	Peptidoglycan maturation (meso-diaminopimelate containing)	-0.714386	1.46042e-10
g_Pannonibacter	Glycolysis II (from fructose 6-phosphate)	-0.718371	1.03394e-10
g_Un_Burkholderiaceae	Glycolysis II (from fructose 6-phosphate)	-0.718494	1.02287e-10
g_Ideonella	Acetylene degradation	-0.720085	8.89582e-11
g_Inhella	Peptidoglycan maturation (meso-diaminopimelate containing)	-0.730101	3.6121e-11
g_Pannonibacter	Gluconeogenesis I	-0.731303	3.23302e-11
g_Env.OPS_17	Acetylene degradation	-0.733508	2.63418e-11
p_Bacteroidetes	Glycolysis II (from fructose 6-phosphate)	-0.734342	2.43629e-11
g_Un_Burkholderiaceae	Gluconeogenesis I	-0.735339	2.21851e-11
g_Un_Burkholderiaceae	Acetylene degradation	-0.73619	2.04735e-11
g_Env.OPS_17	Glycolysis II (from fructose 6-phosphate)	-0.739619	1.47697e-11
g_Pannonibacter	Glycolysis I (from glucose 6-phosphate)	-0.742178	1.15374e-11
g_Env.OPS_17	Superpathway of pyrimidine ribonucleotides de novo biosynthesis	-0.742787	1.08732e-11
p_Proteobacteria	Glycolysis II (from fructose 6-phosphate)	-0.746995	7.18902e-12
p_Bacteroidetes	Superpathway of pyrimidine ribonucleotides de novo biosynthesis	-0.750127	5.25565e-12
g_Un_Burkholderiaceae	Glycolysis I (from glucose 6-phosphate)	-0.750158	5.23939e-12
p_Bacteroidetes	Acetylene degradation	-0.758633	2.19214e-12
p_Proteobacteria	Gluconeogenesis I	-0.762476	1.45933e-12
p_Bacteroidetes	Gluconeogenesis I	-0.763216	1.34812e-12
p_Bacteroidetes	Glycolysis I (from glucose 6-phosphate)	-0.763271	1.34018e-12
p_Bacteroidetes	Peptidoglycan maturation (meso-diaminopimelate containing)	-0.768126	7.91066e-13
g_Env.OPS_17	Gluconeogenesis I	-0.76852	7.57484e-13
p_Proteobacteria	Superpathway of pyrimidine ribonucleotides de novo biosynthesis	-0.768569	7.53422e-13
p_Proteobacteria	Peptidoglycan maturation (meso-diaminopimelate containing)	-0.770388	6.16105e-13
g_Env.OPS_17	Glycolysis I (from glucose 6-phosphate)	-0.772356	4.94526e-13
g_Env.OPS_17	Peptidoglycan maturation (meso-diaminopimelate containing)	-0.772534	4.8474e-13
p_Proteobacteria	Glycolysis I (from glucose 6-phosphate)	-0.775667	3.39939e-13
p_Proteobacteria	Acetylene degradation	-0.778301	2.51149e-13
